# Supplementary material for: Variant-aware Cas-OFFinder: web-based in silico variant-aware potential off-target site identification for genome editing applications
Source: Nucleic Acids Res. 2025 May 8;53(W1):W118–24. doi: 10.1093/nar/gkaf389 (PMC12230728; doi:10.1093/nar/gkaf389)
Supplement: gkaf389_Supplemental_Files [file gkaf389_supplemental_files.zip]

Archive with 2 entries (2 files):
- Supplementary Data.xlsx
- Supplementary Table 1.xlsx
