# Supplementary material for: Variant-aware Cas-OFFinder: web-based in silico variant-aware potential off-target site identification for genome editing applications
Source: Nucleic Acids Res. 2025 May 8;53(W1):W118–24. doi: 10.1093/nar/gkaf389 (PMC12230728; doi:10.1093/nar/gkaf389)
Supplement: gkaf389_Supplemental_Files [file gkaf389_supplemental_files.zip › Supplementary Data.xlsx]

## Sheet: CRISPRitz
crRNA	DNA	Chromosome	Position	Cluster Position	Direction	Mismatches
GTGAAATCTAAGTGTAGAGNNN	GTGcAATtTAAGTGTAGAaGAG	chr1	240040995	240040995	+	3
GTGAAATCTAAGTGTAGAGNNN	aTGcAATCTAAGTGTAGAaAGG	chr1	43730867	43730867	+	3
GTGAAATCTAAGTGTAGAGNNN	GTGcAATtTAAGTGTAGAaGAG	chr1	194367856	194367856	+	3
GTGAAATCTAAGTGTAGAGNNN	GTGAAATtTAAGTtTAGtGAAG	chr1	170209797	170209797	+	3
GTGAAATCTAAGTGTAGAGNNN	GTGAAATaTgAGTaTAGAGTAG	chr1	291933930	291933930	+	3
GTGAAATCTAAGTGTAGAGNNN	GTGAAATCTAtGgGTgGAGTAG	chr1	296410717	296410717	+	3
GTGAAATCTAAGTGTAGAGNNN	GaGAAATCTAttTGTAGAGTGG	chr1	220559677	220559677	+	3
GTGAAATCTAAGTGTAGAGNNN	GTGAtATaTAAGTtTAGAGTAG	chr1	137328797	137328797	+	3
GTGAAATCTAAGTGTAGAGNNN	GaGAAATCTAttTGTAGAGTGG	chr1	139388995	139388995	+	3
GTGAAATCTAAGTGTAGAGNNN	GTGtAATCTAAGTaTAGgGGAG	chr1	175791154	175791154	+	3
GTGAAATCTAAGTGTAGAGNNN	GTGAAATtTAAGTaTAGtGAAG	chr1	112855549	112855549	-	3
GTGAAATCTAAGTGTAGAGNNN	GTGtAATtTAAGTGTAGAaGAG	chr1	195536363	195536363	-	3
GTGAAATCTAAGTGTAGAGNNN	GTGcAATtTAAGTGTAGAaGAG	chr1	150959030	150959030	-	3
GTGAAATCTAAGTGTAGAGNNN	GgGAAATCTAttTGTAGAGTGG	chr1	71665068	71665068	-	3
GTGAAATCTAAGTGTAGAGNNN	GTaAAATCTAAGTtTAGgGAAG	chr1	228286866	228286866	-	3
GTGAAATCTAAGTGTAGAGNNN	GaGgAATCTtAGTGTAGAGGAG	chr1	217050136	217050136	-	3
GTGAAATCTAAGTGTAGAGNNN	aaGAAATCTAAGTGTAGAGTGG	chr1	15773971	15773971	-	2

## Sheet: Variant-aware Cas-OFFinder
crRNA	Allele	Position	DNA	Direction	Mismatch
GTGAAATCTAAGTGTAGAGNNN	FORWARD_chr1:0	15774275	aaGAAATCTAAGTGTAGAGTGG	-	2
GTGAAATCTAAGTGTAGAGNNN	FORWARD_chr1:0	43732936	aTGcAATCTAAGTGTAGAaAGG	+	3
GTGAAATCTAAGTGTAGAGNNN	FORWARD_chr1:0	71668131	GgGAAATCTAttTGTAGAGTGG	-	3
GTGAAATCTAAGTGTAGAGNNN	FORWARD_chr1:0	112858162	GTGAAATtTAAGTaTAGtGAAG	-	3
GTGAAATCTAAGTGTAGAGNNN	FORWARD_chr1:0	137329666	GTGAtATaTAAGTtTAGAGTAG	+	3
GTGAAATCTAAGTGTAGAGNNN	FORWARD_chr1:0	139389649	GaGAAATCTAttTGTAGAGTGG	+	3
GTGAAATCTAAGTGTAGAGNNN	FORWARD_chr1:0	150958807	GTGcAATtTAAGTGTAGAaGAG	-	3
GTGAAATCTAAGTGTAGAGNNN	FORWARD_chr1:0	170208061	GTGAAATtTAAGTtTAGtGAAG	+	3
GTGAAATCTAAGTGTAGAGNNN	FORWARD_chr1:0	175788980	GTGtAATCTAAGTaTAGgGGAG	+	3
GTGAAATCTAAGTGTAGAGNNN	FORWARD_chr1:0	194365712	GTGcAATtTAAGTGTAGAaGAG	+	3
GTGAAATCTAAGTGTAGAGNNN	FORWARD_chr1:0	195533870	GTGtAATtTAAGTGTAGAaGAG	-	3
GTGAAATCTAAGTGTAGAGNNN	FORWARD_chr1:0	217047611	GaGgAATCTtAGTGTAGAGGAG	-	3
GTGAAATCTAAGTGTAGAGNNN	FORWARD_chr1:0	220556975	GaGAAATCTAttTGTAGAGTGG	+	3
GTGAAATCTAAGTGTAGAGNNN	FORWARD_chr1:0	228283869	GTaAAATCTAAGTtTAGgGAAG	-	3
GTGAAATCTAAGTGTAGAGNNN	FORWARD_chr1:0	240037479	GTGcAATtTAAGTGTAGAaGAG	+	3
GTGAAATCTAAGTGTAGAGNNN	FORWARD_chr1:0	291929532	GTGAAATaTgAGTaTAGAGTAG	+	3
GTGAAATCTAAGTGTAGAGNNN	FORWARD_chr1:0	296406422	GTGAAATCTAtGgGTgGAGTAG	+	3
GTGAAATCTAAGTGTAGAGNNN	FORWARD_chr1:1	15775136	aaGAAATCTAAGTGTAGAGTGG	-	2
GTGAAATCTAAGTGTAGAGNNN	FORWARD_chr1:1	18300441	GTGcAATtTAAGTGTAGAaGAG	+	3
GTGAAATCTAAGTGTAGAGNNN	FORWARD_chr1:1	43735230	aTGcAATCTAAGTGTAGAaAGG	+	3
GTGAAATCTAAGTGTAGAGNNN	FORWARD_chr1:1	71671902	GgGAAATCTAttTGTAGAGTGG	-	3
GTGAAATCTAAGTGTAGAGNNN	FORWARD_chr1:1	112863331	GTGAAATtTAAGTaTAGtGAAG	-	3
GTGAAATCTAAGTGTAGAGNNN	FORWARD_chr1:1	137335826	GTGAtATaTAAGTtTAGAGTAG	+	3
GTGAAATCTAAGTGTAGAGNNN	FORWARD_chr1:1	139395904	GaGAAATCTAttTGTAGAGTGG	+	3
GTGAAATCTAAGTGTAGAGNNN	FORWARD_chr1:1	150965176	GTGcAATtTAAGTGTAGAaGAG	-	3
GTGAAATCTAAGTGTAGAGNNN	FORWARD_chr1:1	170215428	GTGAAATtTAAGTtTAGtGAAG	+	3
GTGAAATCTAAGTGTAGAGNNN	FORWARD_chr1:1	175796685	GTGtAATCTAAGTaTAGgGGAG	+	3
GTGAAATCTAAGTGTAGAGNNN	FORWARD_chr1:1	194371478	GTGcAATtTAAGTGTAGAaGAG	+	3
GTGAAATCTAAGTGTAGAGNNN	FORWARD_chr1:1	195539867	GTGtAATtTAAGTGTAGAaGAG	-	3
GTGAAATCTAAGTGTAGAGNNN	FORWARD_chr1:1	217054450	GaGgAATCTtAGTGTAGAGGAG	-	3
GTGAAATCTAAGTGTAGAGNNN	FORWARD_chr1:1	220563949	GaGAAATCTAttTGTAGAGTGG	+	3
GTGAAATCTAAGTGTAGAGNNN	FORWARD_chr1:1	228291064	GTaAAATCTAAGTtTAGgGAAG	-	3
GTGAAATCTAAGTGTAGAGNNN	FORWARD_chr1:1	240045191	GTGcAATtTAAGTGTAGAaGAG	+	3
GTGAAATCTAAGTGTAGAGNNN	FORWARD_chr1:1	291939479	GTGAAATaTgAGTaTAGAGTAG	+	3
GTGAAATCTAAGTGTAGAGNNN	FORWARD_chr1:1	296416557	GTGAAATCTAtGgGTgGAGTAG	+	3
