# Supplementary material for: Variant-aware Cas-OFFinder: web-based in silico variant-aware potential off-target site identification for genome editing applications
Source: Nucleic Acids Res. 2025 May 8;53(W1):W118–24. doi: 10.1093/nar/gkaf389 (PMC12230728; doi:10.1093/nar/gkaf389)
Supplement: gkaf389_Supplemental_Files [file gkaf389_supplemental_files.zip › Supplementary Table 1.xlsx]

## Sheet: Sheet1
Supplementary Table 1: Execution time comparison between Variant-aware Cas-OFFinder and CRISPRitz (mismatches = 2)
Number of gRNA	Execution time in seconds per target site
	Variant-aware Cas-Offinder	CRISPRitz
1	77.45	25.23
5	15.694	5.012
10	8.005	2.39
15	4.86867	1.64333
20	4.0685	1.296
